# Supplementary material for: Acceptance and Commitment Therapy to Increase Resilience in Chronic Pain Patients: A Clinical Guideline
Source: Medicina (Kaunas). 2022 Mar 30;58(4):499. doi: 10.3390/medicina58040499 (PMC9025890; doi:10.3390/medicina58040499)
Supplement: Supplementary file 1 [file medicina-58-00499-s001.zip]

Archive with 1 entries (1 files):
- medicina-1573265-supplementary.pdf
